# Supplementary material for: Transport Numbers and Electroosmosis in Cation-Exchange Membranes with Aqueous Electrolyte Solutions of HCl, LiCl, NaCl, KCl, MgCl2, CaCl2 and NH4Cl
Source: Entropy (Basel). 2025 Jan 15;27(1):75. doi: 10.3390/e27010075 (PMC11765075; doi:10.3390/e27010075)
Supplement: Supplementary file 1 [file entropy-27-00075-s001.zip]

Archive with 1 entries (1 files):
- entropy-3401249-supplementary.xlsx
