# Supplementary material for: Transport Numbers and Electroosmosis in Cation-Exchange Membranes with Aqueous Electrolyte Solutions of HCl, LiCl, NaCl, KCl, MgCl2, CaCl2 and NH4Cl
Source: Entropy (Basel). 2025 Jan 15;27(1):75. doi: 10.3390/e27010075 (PMC11765075; doi:10.3390/e27010075)
Supplement: Supplementary file 1 [file entropy-27-00075-s001.zip › entropy-3401249-supplementary.xlsx]

## Sheet: Sheet1
HCl	m (mol/kg)	0.196948	0.481353	0.928094	1.73167	4.09594	0.196948	0.481353	0.928094	1.73167	4.09594	0.1
	E (mV)	32.9734	76.1012	111.988	151.572	223.951	32.5379	75.9743	111.56	151.725	223.283
	σ2E (mV)	0.00210759	0.0130205	0.0168445	0.00977587	0.0494921	0.0147354	0.0097362	0.00739268	0.0324579	0.334815
	γ±	0.765809	0.756533	0.80084	0.948184	1.80564	0.765809	0.756533	0.80084	0.948184	1.80564	0.794428
	ln aw	-0.00670765	-0.0168731	-0.0344829	-0.0716614	-0.225428	-0.00670765	-0.0168731	-0.0344829	-0.0716614	-0.225428	-0.00339938
	ΔμMCl (kJ/mol)	3.14627	7.47232	10.9737	14.8636	22.2499	3.14627	7.47232	10.9737	14.8636	22.2499
	Δμw (kJ/mol)	-0.00811809	-0.0330628	-0.0762751	-0.167507	-0.544831	-0.00811809	-0.0330628	-0.0762751	-0.167507	-0.544831
LiCl	m (mol/kg)	0.5	1	2	4	8	0.5	1	2	4	6	8	0.1
	E (mV)	75.9545	108.844	142.203	172.435	210.259	74.6119	107.789	140.438	172.791	192.129	210.994
	σ2E (mV)	0.000351112	0.010369	0.00629528	0.102758	0.019765	0.0056376	0.00303112	0.0125687	0.00530003	0.0276339	0.0166461
	γ±	0.740852	0.773367	0.921768	1.50469	5.28365	0.740852	0.773367	0.921768	1.50469	2.7197	5.28365	0.791904
	ln aw	-0.0173503	-0.0366125	-0.0823653	-0.208214	-0.627457	-0.0173503	-0.0366125	-0.0823653	-0.208214	-0.38745	-0.627457	-0.00339302
	ΔμMCl (kJ/mol)	7.57167	11.1843	15.4476	21.2544	30.8205	7.57167	11.1843	15.4476	21.2544	26.1494	30.8205
	Δμw (kJ/mol)	-0.0342494	-0.0815165	-0.193788	-0.502605	-1.53138	-0.0342494	-0.0815165	-0.193788	-0.502605	-0.942429	-1.53138
NaCl	m (mol/kg)	0.5	1	2	4	6	0.5	1	2	4	6	0.1
	E (mV)	74.079	106.124	137.925	171.04	188.302	74.481	105.973	137.505	170.036	189.351
	σ2E (mV)	0.000956415	0.013873	0.0170356	0.019396	0.027615	0.0216148	0.0133338	0.0132305	0.0242967	0.0219593
	γ±	0.680981	0.657113	0.668731	0.782551	0.986986	0.680981	0.657113	0.668731	0.782551	0.986986	0.777397
	ln aw	-0.0166136	-0.0337521	-0.0709513	-0.160655	-0.274882	-0.0166136	-0.0337521	-0.0709513	-0.160655	-0.274882	-0.00336047
	ΔμMCl (kJ/mol)	7.24886	10.4755	13.9634	18.1365	21.2655	7.24886	10.4755	13.9634	18.1365	21.2655
	Δμw (kJ/mol)	-0.0325217	-0.0745774	-0.165859	-0.385982	-0.666281	-0.0325217	-0.0745774	-0.165859	-0.385982	-0.666281
KCl	m (mol/kg)	0.5	1	2	3	4.7	0.5	1	2	3	4.7	0.1
	E (mV)	71.866	101.499	130.854	148.157	166.354	71.711	101.137	129.884	147.116	165.014
	σ2E (mV)	0.026616	0.013494	0.045477	0.055128	0.360832	0.0032	0.019966	0.116933	0.079837	0.249575
	γ±	0.650359	0.604997	0.573786	0.569614	0.588629	0.650359	0.604997	0.573786	0.569614	0.588629	0.768387
	ln aw	-0.0162336	-0.0323865	-0.0657736	-0.101243	-0.167273	-0.0162336	-0.0323865	-0.0657736	-0.101243	-0.167273	-0.00334057
	ΔμMCl (kJ/mol)	7.08027	10.1272	13.2691	15.2232	17.5877	7.08027	10.1272	13.2691	15.2232	17.5877
	Δμw (kJ/mol)	-0.0316378	-0.0712752	-0.153203	-0.240241	-0.40227	-0.0316378	-0.0712752	-0.153203	-0.240241	-0.40227
MgCl2	m (mol/kg)	0.199909	0.498621	0.989583	1.9261	4.78165	0.199909	0.498621	0.989583	1.9261	4.78165	0.1
	E (mV)	22.443	53.0578	78.6016	105.556	139.863	22.4158	53.1663	78.8211	106.047	140.345
	σ2E (mV)	0.000197875	0.00171182	0.00313063	0.000650482	0.0343176	0.00831733	0.000393314	0.000575627	0.00258928	0.0565616
	γ±	0.487134	0.478331	0.56728	1.00239	11.3695	0.487134	0.478331	0.56728	1.00239	11.3695	0.527785
	ln aw	-0.00945338	-0.0254915	-0.0592133	-0.1556	-0.758839	-0.00945338	-0.0254915	-0.0592133	-0.1556	-0.758839	-0.00466361
	ΔμMCl (kJ/mol)	4.5093	11.1035	17.4049	26.4985	51.0704	4.5093	11.1035	17.4049	26.4985	51.0704
	Δμw (kJ/mol)	-0.0117535	-0.0511092	-0.133858	-0.370379	-1.85065	-0.0117535	-0.0511092	-0.133858	-0.370379	-1.85065
CaCl2	m (mol/kg)	0.19999	0.499841	0.998751	1.99037	5.7783	0.19999	0.499841	0.998751	1.99037	5.7783	0.1
	E (mV)	22.0636	52.3529	77.9076	106.549	156.33	21.6966	52.4213	78.1436	107.036	158.62
	σ2E (mV)	0.00693827	0.00770515	0.00575003	0.0252905	0.0976853	0.00453752	0.00264754	0.000691507	0.00184797	0.318173
	γ±	0.471768	0.446262	0.499077	0.797762	10.4947	0.471768	0.446262	0.499077	0.797762	10.4947	0.518353
	ln aw	-0.00929991	-0.0246981	-0.0565237	-0.148944	-0.905511	-0.00929991	-0.0246981	-0.0565237	-0.148944	-0.905511	-0.00461876
	ΔμMCl (kJ/mol)	4.40908	10.7433	16.6626	25.192	52.0074	4.40908	10.7433	16.6626	25.192	52.0074
	Δμw (kJ/mol)	-0.011487	-0.0492723	-0.127368	-0.354157	-2.21068	-0.011487	-0.0492723	-0.127368	-0.354157	-2.21068
NH4Cl	m (mol/kg)	0.2	0.5	1	2	6	0.2	0.5	1	2	6	0.1
	E (mV)	31.0457	71.8183	101.747	130.041	173.067	31.5063	71.962	101.13	129.92	170.701
	σ2E (mV)	0.000719546	0.0131012	0.0161215	0.0189148	0.0294205	0.000876619	0.009096	0.00452798	0.0196659	0.0760471
	γ±	0.716373	0.648779	0.603157	0.569735	0.566172	0.716373	0.648779	0.603157	0.569735	0.566172	0.767475
	ln aw	-0.00658222	-0.016221	-0.0323569	-0.0655105	-0.210304	-0.00658222	-0.016221	-0.0323569	-0.0655105	-0.210304	-0.00333878
	ΔμMCl (kJ/mol)	3.06362	7.07415	10.1181	13.2401	18.6011	3.06362	7.07415	10.1181	13.2401	18.6011
	Δμw (kJ/mol)	-0.007959	-0.0316114	-0.0712069	-0.152562	-0.507868	-0.007959	-0.0316114	-0.0712069	-0.152562	-0.507868
